# Supplementary material for: Mutation of Signal Transducer and Activator of Transcription 5 (STAT5) Binding Sites Decreases Milk Allergen αS1-Casein Content in Goat Mammary Epithelial Cells
Source: Foods. 2022 Jan 26;11(3):346. doi: 10.3390/foods11030346 (PMC8834060; doi:10.3390/foods11030346)
Supplement: Supplementary file 1 [file foods-11-00346-s001.zip]

Archive with 5 entries (3 files):
- foods-1564273-supplementary/
- foods-1564273-supplementary/Original Images for Electropherograms.pdf
- foods-1564273-supplementary/Supplementary Files/
- foods-1564273-supplementary/Supplementary Files/Original Images for Western Blot.pdf
- foods-1564273-supplementary/Supplementary Files/Supplemental Material.pdf
